# Supplementary material for: Effects of Temperature on Life-History Traits of Paralipsa gularis (Zeller) (Lepidoptera: Pyralidae), a Newly Emerged Maize Pest from the Border Areas Between China and Southeast Asian Countries
Source: Insects. 2026 May 9;17(5):485. doi: 10.3390/insects17050485 (PMC13207621; doi:10.3390/insects17050485)
Supplement: Supplementary file 1 [file insects-17-00485-s001.zip]

Archive with 1 entries (1 files):
- insects-4259579-supplementary.pdf
